# Supplementary material for: In Vivo Pharmacodynamics of β-Lactams/Nacubactam against Carbapenem-Resistant and/or Carbapenemase-Producing Enterobacter cloacae and Klebsiella pneumoniae in Murine Pneumonia Model
Source: Antibiotics (Basel). 2021 Sep 28;10(10):1179. doi: 10.3390/antibiotics10101179 (PMC8532682; doi:10.3390/antibiotics10101179)
Supplement: Supplementary file 1 [file antibiotics-10-01179-s001.zip]

Archive with 1 entries (1 files):
- antibiotics-1375184-supplementary.pdf
